# Supplementary material for: Gonadal bacterial community composition is associated with sex-specific differences in swamp eels (Monopterus albus)
Source: Front Immunol. 2022 Aug 24;13:938326. doi: 10.3389/fimmu.2022.938326 (PMC9449807; doi:10.3389/fimmu.2022.938326)
Supplement: Supplementary file 1 [file Presentation_1.zip]

Archive with 9 entries (8 files):
- Supplementary/
- Supplementary/Supplementary Figure 1.docx
- Supplementary/Supplementary Figure 2.docx
- Supplementary/Supplementary Figure 3.docx
- Supplementary/Supplementary Figure 4.docx
- Supplementary/Supplementary Figure 5.docx
- Supplementary/Supplementary Figure 6.docx
- Supplementary/Supplementary Table 1.docx
- Supplementary/Supplementary Table 1.pdf
